# Supplementary material for: Stretchable and self-healable hydrogel artificial skin
Source: Natl Sci Rev. 2021 Aug 14;9(7):nwab147. doi: 10.1093/nsr/nwab147 (PMC9375542; doi:10.1093/nsr/nwab147)
Supplement: nwab147_Supplemental_Files [file nwab147_supplemental_files.zip]

Archive with 11 entries (11 files):
- Supplementary_Materials.docx
- movie_S1.mp4
- movie_S2.mp4
- movie_S3.mp4
- movie_S4.mp4
- movie_S5.mp4
- movie_S6.mp4
- movie_S7.mp4
- movie_S8.mp4
- movie_S9.mp4
- movie_S10.mp4
